# Supplementary material for: Long non-coding RNA LINC00680 functions as a ceRNA to promote esophageal squamous cell carcinoma progression through the miR-423-5p/PAK6 axis
Source: Mol Cancer. 2022 Mar 7;21:69. doi: 10.1186/s12943-022-01539-3 (PMC8900330; doi:10.1186/s12943-022-01539-3)
Supplement: Supplementary file 2 — Additional file 2: TableS1. [file 12943_2022_1539_MOESM2_ESM.xlsx]

## Sheet: Sheet1
Table S1. The primers and oligonucleotides used in this study
RT-qPCR primers
LINC00680-all	Forward primer	5ʹ-TTGGGAAATCACGGGGACAG-3ʹ
	Reverse primer	5ʹ-TGAGGACAGAGCCATGGAGA-3ʹ
LINC00680-1989 nt	Forward primer	5ʹ-ACAAGACCAGATTACAGAGGGGT-3ʹ
	Reverse primer	5ʹ-GGGTTGAAAGGATATTGAGGGGGA-3ʹ
LINC00680-1836 nt	Forward primer	5ʹ-CGGGGTTCGGTAAAAAAGCTCAC-3ʹ
	Reverse primer	5ʹ-GGGTTGAAAGGATATTGAGGGGGA-3ʹ
LINC00680-1791 nt	Forward primer	5ʹ-ACTGGACCAGATTACAGAGGGGTA-3ʹ
	Reverse primer	5ʹ-TTGGGTTGAACTGCCTTGCC-3ʹ
LINC00680-2490 nt	Forward primer	5ʹ-TCTTTCTCCCATGCTGGATGCT-3ʹ
	Reverse primer	5ʹ-CTGGTATGATCACAAGGGGAAGTCT-3ʹ
LINC00680-1944 nt	Forward primer	5ʹ-TACAAGACCAGATTACAGAGGGGT-3ʹ
	Reverse primer	5ʹ-TTGGGTTGAACTGCCTTGCC-3ʹ
LINC00680-1763 nt	Forward primer	5ʹ-GCGGTACTTCCTCCAGCATTTG-3ʹ
	Reverse primer	5ʹ-AGCTTTTTTACCTTCGCTGGGC-3ʹ
PAK6	Forward primer	5ʹ-GCTCTCGGACTTCGGATTCT-3ʹ
	Reverse primer	5ʹ-GGCATACAAAGACCTGGAGAT-3ʹ
U6	Forward primer	5ʹ-CGCTTCGGCAGCACATATAC-3ʹ
	Reverse primer	5ʹ-AAAATATGGAACGCTTCACGA-3ʹ
actin	Forward primer	5ʹ-CTCTTCCAGCCTTCCTTCCT-3ʹ
	Reverse primer	5ʹ-AGCACTGTGTTGGCGTACAG-3ʹ
RACE primers
5'RACE-GSP	5ʹ-CCTCTCTTCAAGTGCTGCGTCCC-3ʹ
3'RACE-GSP	5ʹ-CCAGTAACCCGGCGCCTCC-3ʹ
5'RACE-NGSP	5ʹ-ACCTATGAGGCGCTCTCAGGACC-3ʹ
3'RACE-NGSP	5ʹ-TCCTCCCCAGGGCGCAGC-3ʹ
shRNA target sequence
sh LIINC00680 #1	Forward primer	5’-CCGGAACAGGCTGTGATGGTTAATACTCGAGTATTAACCATCACAGCCTGTTTTTTTG-3’
	Reverse primer	5’-ATTCAAAAAAACAGGCTGTGATGGTTAATACTCGAGTATTAACCATCACAGCCTGTT-3’
sh LIINC00680 #2	Forward primer	5’-CCGGAAGAATCTACGGAATTTAGCACTCGAGTGCTAAATTCCGTAGATTCTTTTTTTG-3’
	Reverse primer	5’-AATTCAAAAAAAGAATCTACGGAATTTAGCACTCGAGTGCTAAATTCCGTAGATTCTT-3’
siRNA target sequence
si LINC00680 #1	5’-CATATGAACACCACAAATA-3’
si LINC00680 #2	5’-TCATATGAACACCACAAAT-3’
si PAK6 #1	5’-GCAGGCTATTCCGAAGCAT-3’
si PAK6 #2	5’-CAGACATCGTCTCCCAAGT-3’
ASO target sequence
ASO LINC00680	5’-GACTCAGACTGGCTTCTTGG-3’
