# Supplementary material for: Long non-coding RNA LINC00680 functions as a ceRNA to promote esophageal squamous cell carcinoma progression through the miR-423-5p/PAK6 axis
Source: Mol Cancer. 2022 Mar 7;21:69. doi: 10.1186/s12943-022-01539-3 (PMC8900330; doi:10.1186/s12943-022-01539-3)
Supplement: Supplementary file 3 — Additional file 3: TableS2. [file 12943_2022_1539_MOESM3_ESM.xlsx]

## Sheet: Sheet1
Table S2. The correlation between the expression of upregulated-lncRNAs in this study and the prognosis in ESCC patients (n = 107)
Gene name	Relative expression		Overall survival			*logFC = log (case expression) – log (control expression); *Hazard ratios: A covariate with hazard ratio > 1 indicates a worse prognosis while < 1 indicates a protective effect.
	logFC	padj	Hazard ratios	P value
AL117329.1	1.1478	< 0.0001	1.4473	0.1165
DUXAP8	2.2823	< 0.0001	1.078	0.7508
KCNMB2-AS1	1.8836	< 0.0001	0.6961	0.1233
LUCAT1	1.6434	< 0.0001	0.9538	0.84
AL161431.1	NA
GSEC	1.0149	< 0.0001	1.6963	0.025
FOXD2-AS1	1.7611	< 0.0001	0.9452	0.8112
AL353807.5	NA
DLEU1	0.8652	< 0.0001	1.5128	0.0808
HELLPAR	0.7441	< 0.0001	0.7145	0.1524
MIR9-3HG	0.7441	< 0.0001	0.9842	0.9469
CASC15	1.1277	< 0.0001	1.5626	0.058
RNF217-AS1	0.4891	< 0.0001	1.0244	0.918
LINC00491	1.8995	< 0.0001	1.1472	0.5628
BBOX1-AS1	2.0854	< 0.0001	0.7966	0.3432
AC099506.1	1.4453	0.1129	NA
SMIM25	0.2966	0.1058	NA
MIAT	0.511	< 0.0001	0.8922	0.6343
CHROMR	NA
PTOV1-AS1	-0.1607	0.018	1.5418	0.0667
BAALC-AS1	0.97	< 0.0001	1.1568	0.5352
MSC-AS1	1.072	< 0.0001	1.456	0.1136
AC105046.1	0.1756	0.251	1.0665	0.7852
PARD6G-AS1	0.0324	0.7279	0.9024	0.6649
AP003559.1	0.3093	0.4192	NA
AC000065.2	NA
MIR4435-2HG	1.3232	< 0.0001	1.6363	0.0374
SLFNL1-AS1	-0.4732	0.4723	NA
AL161772.1	0.8308	< 0.0001	0.71	0.1447
AL021707.2	1.4537	0.0122	NA
AC009271.2	NA
LBX2-AS1	0.5978	< 0.0001	0.9678	0.8889
AL121832.3	0.7442	< 0.0001	0.8633	0.5311
C1RL-AS1	0.6561	< 0.0001	1.0843	0.7299
MELTF-AS1	1.4245	< 0.0001	0.9322	0.765
CYTOR	1.0671	< 0.0001	1.3361	0.2254
LINC02298	0.5216	< 0.0001	1.4584	0.1117
AC026401.3	NA
LINC01341	0.4158	< 0.0001	0.9406	0.7958
AC074117.1	0.4671	< 0.0001	0.6917	0.1165
LINC01679	0.1913	0.1489	1.5803	0.0515
AC005072.1	1.1947	< 0.0001	NA
AC025171.1	0.7518	< 0.0001	0.9185	0.7178
MIR181A1HG	0.4671	< 0.0001	1.3432	0.2094
AC009271.1	0.4469	0.4488	NA
AC104472.5	NA
AC004943.2	0.1291	0.125	1.3858	0.1657
AC068491.3	0.802	0.0001	NA
TBX2-AS1	-0.1777	0.2391	1.1081	0.6615
LINC01748	0.8665	< 0.0001	1.0372	0.8762
ERI3-IT1	-1.3155	0.0005	NA
AC104083.1	NA
H19	1.4191	< 0.0001	1.0174	0.9415
AC069243.1	NA
AC007384.1	0.1295	0.2811	0.845	0.4777
AC092910.3	1.1144	< 0.0001	1.6059	0.0442
LINC00680	1.1371	< 0.0001	1.6567	0.0349
LINC01376	0.4838	< 0.0001	1.2744	0.3018
HAGLR	0.3044	0.0001	1.0922	0.7067
AC022364.1	0.6215	< 0.0001	1.4204	0.1354
AC012073.1	1.3527	< 0.0001	1.138	0.5822
AC090559.2	0.1018	0.6776	NA
LINC02614	NA
AC011447.3	0.1109	0.3889	1.0982	0.6899
LINC00346	0.5929	< 0.0001	1.3715	0.1793
MIR1915HG	NA
AP002336.1	2.6415	< 0.0001	NA
AL365295.1	0.4628	0.1184
SNHG10	0.6549	< 0.0001	1.0136	0.9542
AL133367.1	-1.1307	0.0493	NA
AL157871.5	0.4732	0.0435	NA
PANK2-AS1	NA
KLF7-IT1	-0.0472	0.8781	NA
ZNNT1	NA
AC092428.1	NA
LINC02693	NA
TMEM44-AS1	1.0702	< 0.0001	1.2257	0.3851
AL158166.1	0.5498	< 0.0001	1.5625	0.0577
AC114763.1	0.5145	< 0.0001	1.0052	0.9825
SND1-IT1	0.6926	< 0.0001	1.0973	0.6947
AC016026.1	NA
SNHG15	0.8794	< 0.0001	0.8085	0.3668
AP002807.1	0.9152	0.0251	NA
AC007036.2	2.1915	0.0496	NA
AC136475.3	-2.1726	< 0.0001	NA
AF117829.1	0.4322	< 0.0001	1.3621	0.1899
AC093627.5	0.3626	< 0.0001	1.28	0.2969
AP005131.6	-0.2573	0.5476	NA
AC079915.1	0.8523	0.065	NA
AC008764.8	-0.0851	0.1367	0.7899	0.3178
SNHG17	0.4476	< 0.0001	1.474	0.099
AC083837.1	0.7409	0.1201	NA
EXOC3-AS1	0.5699	< 0.0001	0.8869	0.6094
AC005840.2	NA
FRMD6-AS1	0.0795	0.5651	1.6619	0.0315
ALMS1-IT1	0.505	0.5651	NA
ZFAS1	0.4616	< 0.0001	1.2145	0.407
TMPO-AS1	0.582	< 0.0001	1.2014	0.4344
AC020915.1	NA
AC092903.2	1.2495	0.0001	NA
ATXN1-AS1	NA
AC092868.3	NA
AL162171.3	-0.0552	0.6347	NA
PTOV1-AS2	0.0553	0.4129	1.1566	0.5351
AC134349.1	-0.3937	0.2128	NA
MRPL20-AS1	NA
AL118506.1	NA
Abbreviations: FC: fold change; NA: not access.
