# Supplementary material for: Long non-coding RNA LINC00680 functions as a ceRNA to promote esophageal squamous cell carcinoma progression through the miR-423-5p/PAK6 axis
Source: Mol Cancer. 2022 Mar 7;21:69. doi: 10.1186/s12943-022-01539-3 (PMC8900330; doi:10.1186/s12943-022-01539-3)
Supplement: Supplementary file 4 — Additional file 4: TableS3. [file 12943_2022_1539_MOESM4_ESM.xlsx]

## Sheet: Sheet1
Table S3. The full sequence of six different isoforms of LINC00680
long intergenic non-protein coding RNA 680, transcript variant 1, NR_125727	GGAGGCGGTACTTCCTCCAGCATTTGCCGCGAGTTATTGGCAAGTTCCCCTGCAGTTGTTTGGGCTGTCGCTGTGGCTGGTTCTGCGGTGTGCGGCCAGCCATGGAGCGCTCTGGGCCCAGCGAAGTGACAGGCTCAGACGCATCGGGACCGGACCCGCAGCTTGTGGTCACCATGGGCTTCACGGGGTTCGGGGTTCGGTAAAAAAGCTCACACATTTGACTTGGAAGCAATGTTTGAACAAACTCAAAGAACAGCTGTGGAAAGAAGTCACAAAACACTGGGCCACCAGGAACACACCTGTAGCCCAGCAAAGTTGAGGCCATCGACTGGCTCATCACAACAAGGAAGGCTGTGCACCACTGGGACCCAGCAGCAGCTCAGCAGCAGCAGTGAGAGG…
long intergenic non-protein coding RNA 680, transcript variant 2, NR_125728	GGAGGCGGTACTTCCTCCAGCATTTGCCGCGAGTTATTGGCAAGTTCCCCTGCAGTTGTTTGGGCTGTCGCTGTGGCTGGTTCTGCGGTGTGCGGCCAGCCATGGAGCGCTCTGGGCCCAGCGAAGTGACAGGCTCAGACGCATCGGGACCGGACCCGCAGCTTGTGGTCACCATGGGCTTCACGGGGTTCGGGGTTCGGTAAAAAAGCTCACACATTTGACTTGGAAGCAATGTTTGAACAAACTCAAAGAACAGCTGTGGAAAGAAGTCACAAAACACTGGACCAGATTACAGAGGGGTATTGATTTGCCTTGCCCCCGCCCCCACCATCACAGTGTGTCCCTGTCCAGTGTTGGTGCTGTGTGGCATTGCTTGTGTCCATAGGAGTCCATCAAGGC…
long intergenic non-protein coding RNA 680, transcript variant 3, NR_125729	GGAGGCGGTACTTCCTCCAGCATTTGCCGCGAGTTATTGGCAAGTTCCCCTGCAGTTGTTTGGGCTGTCGCTGTGGCTGGTTCTGCGGTGTGCGGCCAGCCATGGAGCGCTCTGGGCCCAGCGAAGTGACAGGCTCAGACGCATCGGGACCGGACCCGCAGCTTGTGGTCACCATGGGCTTCACGGGGTTCGGGGTTCGGTAAAAAAGCTCACACATTTGACTTGGAAGCAATGTTTGAACAAACTCAAAGAACAGCTGTGGAAAGAAGTCACAAAACACTGGACCAGATTACAGAGGGGTATTGATTTGCCTTGCCCCCGCCCCCACCATCACAGTGTGTCCCTGTCCAGTGTTGGTGCTGTGTGGCATTGCTTGTGTCCATAGGAGTCCATCAAGGC…
long intergenic non-protein coding RNA 680, transcript variant 4, NR_132994	GGAGGCGGTACTTCCTCCAGCATTTGCCGCGAGTTATTGGCAAGTTCCCCTGCAGTTGTTTGGGCTGTCGCTGTGGCTGGTTCTGCGGTGTGCGGCCAGCCATGGAGCGCTCTGGGCCCAGCGAAGTGACAGGCTCAGACGCATCGGGACCGGACCCGCAGCTTGTGGTCACCATGGGCTTCACGGGGTTCGGGGTTCGGTAAAAAAGCTCACACATTTGACTTGGAAGCAATGTTTGAACAAACTCAAAGAACAGCTGTGGAAAGAAGTCACAAAACACTGGGCCACCAGGAACACACCTGTAGCCCAGCAAAGTTGAGGCCATCGACTGGCTCATCACAACAAGGAAGGCTGTGCACCACTGGGACCCAGCAGCAGCTCAGCAGCAGCAGTGAGAGG…
long intergenic non-protein coding RNA 680, transcript variant 5, NR_132995	GGAGGCGGTACTTCCTCCAGCATTTGCCGCGAGTTATTGGCAAGTTCCCCTGCAGTTGTTTGGGCTGTCGCTGTGGCTGGTTCTGCGGTGTGCGGCCAGCCATGGAGCGCTCTGGGCCCAGCGAAGTGACAGGCTCAGACGCATCGGGACCGGACCCGCAGCTTGTGGTCACCATGGGCTTCACGGGGTTCGGGGTTCGGTAAAAAAGCTCACACATTTGACTTGGAAGCAATGTTTGAACAAACTCAAAGAACAGCTGTGGAAAGAAGTCACAAAACACTGGGCCACCAGGAACACACCTGTAGCCCAGCAAAGTTGAGGCCATCGACTGGCTCATCACAACAAGGAAGGCTGTGCACCACTGGGACCCAGCAGCAGCTCAGCAGCAGCAGTGAGAGG…
long intergenic non-protein coding RNA 680, transcript variant 6, NR_132996	GGAGGCGGTACTTCCTCCAGCATTTGCCGCGAGTTATTGGCAAGTTCCCCTGCAGTTGTTTGGGCTGTCGCTGTGGCTGGTTCTGCGGTGTGCGGCCAGCCATGGAGCGCTCTGGGCCCAGCGAAGGTAAAAAAGCTCACACATTTGACTTGGAAGCAATGTTTGAACAAACTCAAAGAACAGCTGTGGAAAGAAGTCACAAAACACTGGACCAGATTACAGAGGGGTATTGATTTGCCTTGCCCCCGCCCCCACCATCACAGTGTGTCCCTGTCCAGTGTTGGTGCTGTGTGGCATTGCTTGTGTCCATAGGAGTCCATCAAGGCAGAGCGGCAGAGCGGCAAGCAGAGCGGCAAGGCAGGTCAGCTTCCGGCTCTTCCAGGCTGCATGTCCCCCTCA…
