# Supplementary material for: Long non-coding RNA LINC00680 functions as a ceRNA to promote esophageal squamous cell carcinoma progression through the miR-423-5p/PAK6 axis
Source: Mol Cancer. 2022 Mar 7;21:69. doi: 10.1186/s12943-022-01539-3 (PMC8900330; doi:10.1186/s12943-022-01539-3)
Supplement: Supplementary file 5 — Additional file 5: TableS4. [file 12943_2022_1539_MOESM5_ESM.xlsx]

## Sheet: Sheet1
Table S4. The correlation between the expression of LINC00680 and the clinicopathologic characteristics in ESCC patients (n = 60)
Characteristics	N	LINC00680 expression		P value
		Low (%)	High (%)
Gender				0.067
Male	46	20 (43.48%)	26 (56.52%)
Female	14	10 (71.43%)	4 (28.57%)
Age (years)				0.796
> 60	29	14 (48.28%)	15 (51.72%)
≤60	31	16 (51.61%)	15 (48.39%)
Smoke history				0.165
No	41	23 (56.10%)	18 (43.90%)
Yes	19	7 (36.84%)	12 (63.16)
Tumor size				0.037*
≤4 cm	34	21 (61.76%)	13 (38.24%)
> 4 cm	26	9 (34.62%)	17 (65.38%)
Tumor location				0.855
Upper	7	4 (57.14%)	3 (42.86%)
Middle	36	17 (47.22%)	19 (52.78%)
Lower	17	9 (52.94%)	8 (47.06%)
Depth of invasion				0.032*
T1-2	22	15 (68.18%)	7 (31.82%)
T3-4	38	15 (39.47%)	23 (60.53%)
LN metastasis				0.002**
Negative (N0)	30	21 (70.00%)	9 (30.00%)
Positive (N1/2/3)	30	9 (30.00%)	21 (70.00%)
TNM stage				0.02*
I-II	31	20 (64.52%)	11 (35.48%)
III-IV	29	10 (34.48%)	19 (65.52%)
Pathological differentiation				0.278
Well/moderate	51	27 (52.94%)	24 (47.06%)
Poor	9	3 (33.33%)	6 (66.67%)
Statistically significant (*P < 0.05 and **P < 0.01)
