# Supplementary material for: Long non-coding RNA LINC00680 functions as a ceRNA to promote esophageal squamous cell carcinoma progression through the miR-423-5p/PAK6 axis
Source: Mol Cancer. 2022 Mar 7;21:69. doi: 10.1186/s12943-022-01539-3 (PMC8900330; doi:10.1186/s12943-022-01539-3)
Supplement: Supplementary file 6 — Additional file 6: TableS5. [file 12943_2022_1539_MOESM6_ESM.xlsx]

## Sheet: Sheet1
Table S5. The correlation between the expression of target genes positively-regulated by LINC00680 and the prognosis in ESCC patients (n = 24)
Gene name	Relative expression		Overall survival
	Expression level	Significance	P value
PAK6	Up	Yes	0.0142
TMEM104	Up	No	0.6075
SLC43A2	Up	Yes	0.6916
NDST1	Down	No	0.7474
ALPP	Up	No	NA
SLC35C1	Down	No	0.62
RRP36	Up	No	0.105
RHOBTB2	Up	Yes	0.6288
CCDC9B	Down	Yes	NA
FBXL18	Up	Yes	0.3957
LZTS1	Down	No	0.598
SLC6A9	Down	No	0.5383
CASTOR2	Up	Yes	0.4419
SARM1	Up	No	0.5679
ABL2	Up	Yes	0.3427
EIF4EBP2	Up	No	0.6444
KRT80	Down	No	0.2947
CCND2	Up	No	0.9823
C12orf4	Up	No	0.518
NUTF2	Up	No	0.1787
SLC7A5	Up	No	0.0193
TIMP2	Up	No	0.4371
TRAM2	Up	Yes	0.412
SLC38A7	Up	No	0.033
Abbreviations: NA: not access. Statistically significant (*P < 0.05)
